# Supplementary material for: Prevalence of Antibodies against Adeno-Associated Viruses (AAVs) in Göttingen Minipigs and Its Implications for Gene Therapy and Xenotransplantation
Source: Viruses. 2024 Oct 15;16(10):1613. doi: 10.3390/v16101613 (PMC11512330; doi:10.3390/v16101613)
Supplement: Supplementary file 1 [file viruses-16-01613-s001.zip]

Archive with 1 entries (1 files):
- viruses-3209106-supplementary.pdf
